# Supplementary material for: Body Temperatures in Dinosaurs: What Can Growth Curves Tell Us?
Source: PLoS One. 2013 Oct 30;8(10):e74317. doi: 10.1371/journal.pone.0074317 (PMC3812988; doi:10.1371/journal.pone.0074317)
Supplement: Table S3 — Body mass and body temperature in mammals. (XLS) [file pone.0074317.s003.xls]

## Sheet: Mammals
Supporting Information: Body masses and body temperature in mammals
This dataset is taken without any modification from McNab (2008)!
Order	Family	Genus	Species	Species original/ in McNab(2008)	Mass (kg)	body temperature (°C)
Monotremata	Tachyglossidae	Tachyglossus	aculeatus	Tachyglossus aculeatus	2.14	30.4
Monotremata	Tachyglossidae	Zaglossus	bartoni	Zaglossus bartoni	10.3	30.8
Monotremata	Ornithorhynchidae	Ornithorhynchus	anatinus	Ornithorhynchus anatinus	1.3	32.2
Didelphimorphia	Didelphidae	Caluromys	derbianus	Caluromys derbianus	0.357	34
Didelphimorphia	Didelphidae	Gracilinanus	microtarsus	Gracilinanus microtarsus/Marmosa microtarsus	0.013	34.7
Didelphimorphia	Didelphidae	Monodelphis	domestica	Monodelphis domestica	0.104	32.6
Didelphimorphia	Didelphidae	Monodelphis	brevicaudata	Monodelphis brevicaudata	0.111	33.5
Didelphimorphia	Didelphidae	Marmosa	robinsoni	Marmosa robinsoni	0.122	34
Didelphimorphia	Didelphidae	Metachirus	nudicaudatus	Metachirus nudicaudatus	0.336	35
Didelphimorphia	Didelphidae	Philander	opossum	Philander opossum	0.751	35.8
Didelphimorphia	Didelphidae	Lutreolina	crassicaudata	Lutreolina crassicaudata	0.812	35.8
Didelphimorphia	Didelphidae	Didelphis	marsupialis	Didelphis marsupialis	1.329	35
Didelphimorphia	Didelphidae	Didelphis	virginiana	Didelphis virginiana	3.257	34.8
Microbiotheria	Microbiotheriidae	Dromiciops	gliroides	Dromiciops gliroides	0.04	35.15
Notoryctemorphia	Notoryctidae	Notoryctes	caurinus	Notoryctes caurinus	0.0342	30.6
Dasyuromorphia	Myrmecobiidae	Myrmecobius	fasciatus	Myrmecobius fasciatus	0.48	33.9
Dasyuromorphia	Dasyuridae	Antechinomys	laniger	Antechinomys laniger	0.0242	36.6
Dasyuromorphia	Dasyuridae	Antechinus	stuartii	Antechinus stuartii	0.0365	34.4
Dasyuromorphia	Dasyuridae	Pseudantechinus	macdonnellensis	Pseudantechinus macdonnellensis	0.0431	34.2
Dasyuromorphia	Dasyuridae	Antechinus	flavipes	Antechinus flavipes	0.0465	35.1
Dasyuromorphia	Dasyuridae	Antechinus	swainsonii	Antechinus swainsonii	0.0669	36
Dasyuromorphia	Dasyuridae	Dasycercus	cristicauda	Dasycercus cristicauda	0.0888	37.7
Dasyuromorphia	Dasyuridae	Dasyuroides	byrnei	Dasyuroides byrnei	0.1182	34.3
Dasyuromorphia	Dasyuridae	Phascogale	tapoatafa	Phascogale tapoatafa	0.1572	37.4
Dasyuromorphia	Dasyuridae	Dasyurus	hallucatus	Dasyurus hallucatus	0.5844	38.1
Dasyuromorphia	Dasyuridae	Dasyurus	viverrinus	Dasyurus viverrinus	0.9099	36.7
Dasyuromorphia	Dasyuridae	Dasyurus	geoffroii	Dasyurus geoffroii	1.354	36.2
Dasyuromorphia	Dasyuridae	Dasyurus	maculatus	Dasyurus maculatus	1.782	36.9
Dasyuromorphia	Dasyuridae	Sarcophilus	harrisii	Sarcophilus harrisii	5.05	36.8
Dasyuromorphia	Dasyuridae	Planigale	tenuirostris	Planigale tenuirostris	0.0071	34.5
Dasyuromorphia	Dasyuridae	Planigale	ingrami	Planigale ingrami	0.0071	34.5
Dasyuromorphia	Dasyuridae	Planigale	gilesi	Planigale gilesi	0.0094	35.9
Dasyuromorphia	Dasyuridae	Ningaui	yvonnae	Ningaui yvonnae	0.0116	34.4
Dasyuromorphia	Dasyuridae	Planigale	maculata	Planigale maculata	0.0131	34.2
Dasyuromorphia	Dasyuridae	Sminthopsis	crassicaudata	Sminthopsis crassicaudata	0.0177	34.3
Dasyuromorphia	Dasyuridae	Sminthopsis	macroura	Sminthopsis macroura	0.022	33.9
Peramelemorphia	Thylacomyidae	Macrotis	lagotis	Macrotis lagotis	1.011	34.9
Peramelemorphia	Peramelidae	Isoodon	auratus	Isoodon auratus	0.428	33.8
Peramelemorphia	Peramelidae	Perameles	nasuta	Perameles nasuta	0.645	36.1
Peramelemorphia	Peramelidae	Isoodon	obesulus	Isoodon obesulus	0.7172	33.9
Peramelemorphia	Peramelidae	Perameles	gunnii	Perameles gunnii	0.8373	35.2
Peramelemorphia	Peramelidae	Isoodon	macrourus	Isoodon macrourus	1.551	35.9
Peramelemorphia	Peramelidae	Echymipera	kalubu	Echymipera kalubu	0.695	35
Peramelemorphia	Peramelidae	Echymipera	rufescens	Echymipera rufescens	1.276	35.2
Diprotodontia	Phascolarctidae	Phascolarctos	cinereus	Phascolarctos cinereus	4.765	35.75
Diprotodontia	Vombatidae	Lasiorhinus	latifrons	Lasiorhinus latifrons	25	35.3
Diprotodontia	Burramyidae	Cercartetus	lepidus	Cercartetus lepidus	0.0126	33.7
Diprotodontia	Burramyidae	Cercartetus	concinnus	Cercartetus concinnus	0.0186	34.4
Diprotodontia	Burramyidae	Burramys	parvus	Burramys parvus	0.0443	36.1
Diprotodontia	Burramyidae	Cercartetus	nanus	Cercartetus nanus	0.07	35.5
Diprotodontia	Phalangeridae	Trichosurus	vulpecula	Trichosurus vulpecula	1.982	36.2
Diprotodontia	Phalangeridae	Spilocuscus	maculatus	Spilocuscus maculatus	4.25	34.6
Diprotodontia	Pseudocheiridae	Petauroides	volans	Petauroides volans	1.141	35.4
Diprotodontia	Petauridae	Petaurus	breviceps	Petaurus breviceps	0.1281	36.4
Diprotodontia	Tarsipedidae	Tarsipes	rostratus	Tarsipes rostratus	0.01	37
Diprotodontia	Acrobatidae	Acrobates	pygmaeus	Acrobates pygmaeus	0.014	36.7
Diprotodontia	Potoroidae	Bettongia	gaimardi	Bettongia gaimardi	1.385	35.6
Diprotodontia	Potoroidae	Aepyprymnus	rufescens	Aepyprymnus rufescens	2.82	36.6
Diprotodontia	Macropodidae	Lagorchestes	conspicillatus	Lagorchestes conspicillatus	2.66	36
Diprotodontia	Macropodidae	Macropus	eugenii	Macropus eugenii	4.796	36.4
Diprotodontia	Macropodidae	Dendrolagus	matschiei	Dendrolagus matschiei	6.96	36.5
Diprotodontia	Macropodidae	Macropus	robustus	Macropus robustus	29.3	35.5
Diprotodontia	Macropodidae	Macropus	rufus	Macropus rufus	32.49	35.9
Afrosoricida	Tenrecidae	Geogale	aurita	Geogale aurita	0.0069	30.8
Afrosoricida	Tenrecidae	Microgale	cowani	Microgale cowani	0.0103	33
Afrosoricida	Tenrecidae	Microgale	talazaci	Microgale talazaci	0.044	33.1
Afrosoricida	Tenrecidae	Microgale	dobsoni	Microgale dobsoni	0.0446	32.5
Afrosoricida	Tenrecidae	Limnogale	mergulus	Limnogale mergulus	0.0777	32.5
Afrosoricida	Tenrecidae	Setifer	setosus	Setifer setosus	0.53	32.2
Afrosoricida	Chrysochloridae	Eremitalpa	granti	Eremitalpa granti	0.0261	34.7
Macroscelidea	Macroscelididae	Macroscelides	proboscideus	Macroscelides proboscideus	0.0388	39.1
Macroscelidea	Macroscelididae	Elephantulus	rozeti	Elephantulus rozeti	0.04531	36.78
Macroscelidea	Macroscelididae	Elephantulus	edwardii	Elephantulus edwardii	0.0498	37.6
Macroscelidea	Macroscelididae	Elephantulus	rufescens	Elephantulus rufescens	0.053	37.3
Macroscelidea	Macroscelididae	Elephantulus	myurus	Elephantulus myurus	0.06297	36.73
Tubulidentata	Orycteropodidae	Orycteropus	afer	Orycteropus afer	48	34.5
Hyracoidea	Procaviidae	Heterohyrax	brucei	Heterohyrax brucei	2	37.8
Cingulata	Dasypodidae	Chaetophractus	vellerosus	Chaetophractus vellerosus	1.11	34.4
Cingulata	Dasypodidae	Zaedyus	pichiy	Zaedyus pichiy	1.74	35.2
Cingulata	Dasypodidae	Chaetophractus	nationi	Chaetophractus nationi	2.15	35.5
Cingulata	Dasypodidae	Chaetophractus	villosus	Chaetophractus villosus	4.54	35.1
Cingulata	Dasypodidae	Euphractus	sexcinctus	Euphractus sexcinctus	8.19	34.2
Cingulata	Dasypodidae	Tolypeutes	matacus	Tolypeutes matacus	1.16	33
Cingulata	Dasypodidae	Cabassous	centralis	Cabassous centralis	3.81	33.6
Cingulata	Dasypodidae	Priodontes	maximus	Priodontes maximus	45.19	33.6
Pilosa	Bradypodidae	Bradypus	variegatus	Bradypus variegatus	3.79	33
Pilosa	Megalonychidae	Choloepus	hoffmanni	Choloepus hoffmanni	4.25	34.5
Pilosa	Cyclopedidae	Cyclopes	didactylus	Cyclopes didactylus	0.249	33
Pilosa	Myrmecophagidae	Tamandua	tetradactyla	Tamandua tetradactyla	3.5	35
Pilosa	Myrmecophagidae	Myrmecophaga	tridactyla	Myrmecophaga tridactyla	30.6	32.7
Scandentia	Tupaiidae	Tupaia	glis	Tupaia glis	0.123	37
Scandentia	Ptilocercidae	Ptilocercus	lowii	Ptilocercus lowii	0.058	35.7
Primates	Cheirogaleidae	Cheirogaleus	medius	Cheirogaleus medius	0.3	35
Primates	Lemuridae	Eulemur	fulvus	Eulemur fulvus	2.33	38.2
Primates	Lorisidae	Loris	tardigradus	Loris tardigradus	0.263	36
Primates	Lorisidae	Nycticebus	coucang	Nycticebus coucang	1.3	34.5
Primates	Galagidae	Otolemur	crassicaudatus	Otolemur crassicaudatus	0.947	36.6
Primates	Tarsiidae	Tarsius	syrichta	Tarsius syrichta	0.114	35.8
Primates	Cebidae	Callithrix	pygmaea	Callithrix pygmaea/ Cebuella pygmaea	0.1525	35.2
Primates	Cebidae	Callimico	goeldii	Callimico goeldii	0.557	36
Primates	Aotidae	Aotus	trivirgatus	Aotus trivirgatus	1.02	37.7
Primates	Cercopithecidae	Cercopithecus	mitis	Cercopithecus mitis	8.5	38
Primates	Colobinae	Colobus	guereza	Colobus guereza	10.5	37.3
Rodentia	Aplodontiidae	Aplodontia	rufa	Aplodontia rufa	0.63	38
Rodentia	Sciuridae	Sciurus	aberti	Sciurus aberti	0.624	38.6
Rodentia	Sciuridae	Tamias	minimus	Tamias minimus	0.0466	37
Rodentia	Sciuridae	Tamias	amoenus	Tamias amoenus	0.0573	37
Rodentia	Sciuridae	Tamias	merriami	Tamias merriami	0.075	37
Rodentia	Sciuridae	Tamias	striatus	Tamias striatus	0.0874	38.2
Rodentia	Sciuridae	Ammospermophilus	leucurus	Ammospermophilus leucurus	0.096	36.6
Rodentia	Sciuridae	Funisciurus	congicus	Funisciurus congicus	0.1123	39.75
Rodentia	Sciuridae	Spermophilus	tereticaudus	Spermophilus tereticaudus	0.1672	36.3
Rodentia	Sciuridae	Spermophilus	spilosoma	Spermophilus spilosoma	0.1745	36.0048
Rodentia	Sciuridae	Spermophilus	tridecemlineatus	Spermophilus tridecemlineatus	0.1823	35.7
Rodentia	Sciuridae	Paraxerus	cepapi	Paraxerus cepapi	0.2236	39.45
Rodentia	Sciuridae	Spermophilus	townsendii	Spermophilus townsendii	0.2294	35.3208
Rodentia	Sciuridae	Spermophilus	mohavensis	Spermophilus mohavensis	0.2395	37
Rodentia	Sciuridae	Spermophilus	lateralis	Spermophilus lateralis	0.270167	35.5667
Rodentia	Sciuridae	Spermophilus	richardsonii	Spermophilus richardsonii	0.2745	35.4297
Rodentia	Sciuridae	Spermophilus	beldingi	Spermophilus beldingi	0.3027	35.025
Rodentia	Sciuridae	Spermophilus	armatus	Spermophilus armatus	0.3199	35.55
Rodentia	Sciuridae	Paraxerus	palliatus	Paraxerus palliatus	0.3666	39.85
Rodentia	Sciuridae	Xerus	inauris	Xerus inauris	0.5153	34.8
Rodentia	Sciuridae	Spermophilus	beecheyi	Spermophilus beecheyi	0.5996	37.6
Rodentia	Sciuridae	Xerus	princeps	Xerus princeps	0.627	36.1
Rodentia	Sciuridae	Spermophilus	undulatus	Spermophilus undulatus	0.68	38
Rodentia	Sciuridae	Cynomys	ludovicianus	Cynomys ludovicianus	1.1123	36.7
Rodentia	Sciuridae	Marmota	flaviventris	Marmota flaviventris	4.294	36.5
Rodentia	Gliridae	Graphiurus	ocularis	Graphiurus ocularis	0.0678	34.5
Rodentia	Castoridae	Castor	canadensis	Castor canadensis	15.27	37.1
Rodentia	Heteromyidae	Microdipodops	megacephalus	Microdipodops megacephalus	0.011	32.8
Rodentia	Heteromyidae	Microdipodops	pallidus	Microdipodops pallidus	0.0152	39.3
Rodentia	Heteromyidae	Dipodomys	merriami	Dipodomys merriami	0.0383	37
Rodentia	Heteromyidae	Dipodomys	microps	Dipodomys microps	0.0572	35
Rodentia	Heteromyidae	Dipodomys	agilis	Dipodomys agilis	0.0606	37
Rodentia	Heteromyidae	Dipodomys	panamintinus	Dipodomys panamintinus	0.0642	33.9
Rodentia	Heteromyidae	Dipodomys	deserti	Dipodomys deserti	0.106	36.8
Rodentia	Heteromyidae	Liomys	salvini	Liomys salvini	0.0438	37.09
Rodentia	Heteromyidae	Liomys	irroratus	Liomys irroratus	0.0481	36.63
Rodentia	Heteromyidae	Heteromys	anomalus	Heteromys anomalus	0.0693	36
Rodentia	Heteromyidae	Heteromys	desmarestianus	Heteromys desmarestianus	0.0758	33.8
Rodentia	Heteromyidae	Perognathus	flavus	Perognathus flavus	0.0083	34.6
Rodentia	Heteromyidae	Perognathus	longimembris	Perognathus longimembris/Perognathus longicaudatus	0.0089	34.68
Rodentia	Heteromyidae	Chaetodipus	intermedius	Chaetodipus intermedius	0.0146	35.1
Rodentia	Heteromyidae	Chaetodipus	fallax	Chaetodipus fallax	0.0196	32.6
Rodentia	Heteromyidae	Chaetodipus	baileyi	Chaetodipus baileyi	0.0291	32.5
Rodentia	Heteromyidae	Chaetodipus	hispidus	Chaetodipus hispidus	0.0395	35.5
Rodentia	Geomyidae	Thomomys	umbrinus	Thomomys umbrinus	0.085	34.6
Rodentia	Geomyidae	Thomomys	talpoides	Thomomys talpoides	0.106	35.5
Rodentia	Geomyidae	Thomomys	bottae	Thomomys bottae	0.143	36
Rodentia	Geomyidae	Geomys	bursarius	Geomys bursarius	0.197	35
Rodentia	Geomyidae	Geomys	pinetis	Geomys pinetis	0.2	36.3
Rodentia	Dipodidae	Jaculus	jaculus	Jaculus jaculus	0.0745	37
Rodentia	Dipodidae	Jaculus	orientalis	Jaculus orientalis	0.1391	37
Rodentia	Dipodidae	Napaeozapus	insignis	Napaeozapus insignis	0.0216	37
Rodentia	Spalacidae	Cannomys	badius	Cannomys badius	0.344	36
Rodentia	Spalacidae	Spalax	leucodon	Spalax leucodon	0.201	36.6
Rodentia	Spalacidae	Tachyoryctes	splendens	Tachyoryctes splendens	0.191	35.9
Rodentia	Nesomyidae	Saccostomus	campestris	Saccostomus campestris	0.0613	35.8
Rodentia	Nesomyidae	Cricetomys	gambianus	Cricetomys gambianus	1.8709	35.6
Rodentia	Nesomyidae	Steatomys	pratensis	Steatomys pratensis	0.0275	34.1
Rodentia	Nesomyidae	Mystromys	albicaudatus	Mystromys albicaudatus	0.0938	33.8
Rodentia	Cricetidae	Microtus	subterraneus	Microtus subterraneus	0.0178	37.8
Rodentia	Cricetidae	Myodes	californicus	Myodes californicus	0.0183	37.5
Rodentia	Cricetidae	Phenacomys	intermedius	Phenacomys intermedius	0.0215	37.9
Rodentia	Cricetidae	Arborimus	pomo	Arborimus pomo	0.0218	37.3
Rodentia	Cricetidae	Myodes	gapperi	Myodes gapperi	0.0228	37.7
Rodentia	Cricetidae	Microtus	pinetorum	Microtus pinetorum	0.0238	37.6
Rodentia	Cricetidae	Myodes	glareolus	Myodes glareolus	0.0246	37.1
Rodentia	Cricetidae	Myopus	schisticolor	Myopus schisticolor/Myodes schisticolor	0.0264	39
Rodentia	Cricetidae	Microtus	agrestis	Microtus agrestis	0.028	37.6
Rodentia	Cricetidae	Microtus	longicaudus	Microtus longicaudus	0.0302	38
Rodentia	Cricetidae	Lemmiscus	curtatus	Lemmiscus curtatus	0.0303	37.1
Rodentia	Cricetidae	Microtus	oeconomus	Microtus oeconomus	0.0354	38
Rodentia	Cricetidae	Chionomys	nivalis	Chionomys nivalis	0.0375	38.1
Rodentia	Cricetidae	Microtus	cabrerae	Microtus cabrerae	0.043	37.3
Rodentia	Cricetidae	Microtus	guentheri	Microtus guentheri	0.0438	37.2
Rodentia	Cricetidae	Lemmus	trimucronatus	Lemmus trimucronatus	0.044	38.3
Rodentia	Cricetidae	Microtus	ochrogaster	Microtus ochrogaster	0.0474	37.8
Rodentia	Cricetidae	Microtus	montanus	Microtus montanus	0.0512	38
Rodentia	Cricetidae	Microtus	breweri	Microtus breweri	0.0531	37.3
Rodentia	Cricetidae	Dicrostonyx	groenlandicus	Dicrostonyx groenlandicus	0.0623	38.2
Rodentia	Cricetidae	Microtus	xanthognathus	Microtus xanthognathus	0.0685	38
Rodentia	Cricetidae	Microtus	richardsoni	Microtus richardsoni	0.08	38.7
Rodentia	Cricetidae	Arvicola	amphibius	Arvicola amphibius	0.0975	37.5
Rodentia	Cricetidae	Neofiber	alleni	Neofiber alleni	0.2581	37.1
Rodentia	Cricetidae	Ondatra	zibethicus	Ondatra zibethicus	1.0046	37.4
Rodentia	Cricetidae	Phodopus	campbelli	Phodopus campbelli	0.024	35.7
Rodentia	Cricetidae	Phodopus	sungorus	Phodopus sungorus	0.0274	36.5
Rodentia	Cricetidae	Cricetulus	migratorius	Cricetulus migratorius	0.0307	38.1
Rodentia	Cricetidae	Mesocricetus	auratus	Mesocricetus auratus	0.1193	36.4
Rodentia	Cricetidae	Baiomys	taylori	Baiomys taylori	0.0073	36
Rodentia	Cricetidae	Scotinomys	teguina	Scotinomys teguina	0.012	37.9
Rodentia	Cricetidae	Scotinomys	xerampelinus	Scotinomys xerampelinus	0.0152	36.5
Rodentia	Cricetidae	Peromyscus	maniculatus	Peromyscus maniculatus	0.0191	36.8
Rodentia	Cricetidae	Peromyscus	leucopus	Peromyscus leucopus	0.0212	36.7
Rodentia	Cricetidae	Peromyscus	eremicus	Peromyscus eremicus	0.0215	36.6
Rodentia	Cricetidae	Peromyscus	oreas	Peromyscus oreas	0.0246	36.2
Rodentia	Cricetidae	Peromyscus	sitkensis	Peromyscus sitkensis	0.0283	36
Rodentia	Cricetidae	Peromyscus	truei	Peromyscus truei	0.0332	36.7
Rodentia	Cricetidae	Peromyscus	californicus	Peromyscus californicus	0.0496	36.4
Rodentia	Cricetidae	Isthmomys	pirrensis	Isthmomys pirrensis	0.1379	37.6
Rodentia	Cricetidae	Neotoma	lepida	Neotoma lepida	0.1385	36.8
Rodentia	Cricetidae	Neotoma	fuscipes	Neotoma fuscipes	0.1867	36.6
Rodentia	Cricetidae	Calomys	musculinus	Calomys musculinus	0.0169	36.2
Rodentia	Cricetidae	Eligmodontia	typus	Eligmodontia typus	0.0175	36.4
Rodentia	Cricetidae	Akodon	azarae	Akodon azarae	0.0235	37.7
Rodentia	Cricetidae	Abrothrix	olivaceus	Abrothrix olivaceus	0.027	37.2
Rodentia	Cricetidae	Oligoryzomys	longicaudatus	Oligoryzomys longicaudatus	0.0282	37.3
Rodentia	Cricetidae	Abrothrix	andinus	Abrothrix andinus	0.0346	37.7
Rodentia	Cricetidae	Abrothrix	longipilis	Abrothrix longipilis	0.0423	37.4
Rodentia	Cricetidae	Calomys	venustus	Calomys venustus	0.0495	37.9
Rodentia	Cricetidae	Phyllotis	darwini	Phyllotis darwini	0.059	36.2
Rodentia	Cricetidae	Loxodontomys	micropus	Loxodontomys micropus	0.0623	37.4
Rodentia	Cricetidae	Graomys	griseoflavus	Graomys griseoflavus	0.0694	36.1
Rodentia	Cricetidae	Auliscomys	boliviensis	Auliscomys boliviensis	0.0768	36.3
Rodentia	Cricetidae	Oxymycterus	roberti	Oxymycterus roberti	0.0835	38.25
Rodentia	Cricetidae	Sigmodon	hispidus	Sigmodon hispidus	0.1524	38.1
Rodentia	Muridae	Acomys	spinosissimus	Acomys spinosissimus	0.027	36.4
Rodentia	Muridae	Acomys	subspinosus	Acomys subspinosus	0.0323	37.1
Rodentia	Muridae	Gerbillus	pusillus	Gerbillus pusillus	0.0126	34.64
Rodentia	Muridae	Dipodillus	dasyurus	Dipodillus dasyurus	0.0276	38.6
Rodentia	Muridae	Gerbillus	nanus	Gerbillus nanus	0.0284	38.8
Rodentia	Muridae	Gerbillurus	tytonis	Gerbillurus tytonis	0.0299	36.9
Rodentia	Muridae	Gerbillurus	paeba	Gerbillurus paeba	0.0339	38.7
Rodentia	Muridae	Gerbillus	andersoni	Gerbillus andersoni	0.0353	37.3
Rodentia	Muridae	Gerbillurus	vallinus	Gerbillurus vallinus	0.0388	37.4
Rodentia	Muridae	Gerbillurus	setzeri	Gerbillurus setzeri	0.0461	37.6
Rodentia	Muridae	Desmodillus	auricularis	Desmodillus auricularis	0.0719	35.86
Rodentia	Muridae	Gerbilliscus	afra	Gerbilliscus afra	0.1065	35.8
Rodentia	Muridae	Meriones	tristrami	Meriones tristrami	0.112	36.5
Rodentia	Muridae	Gerbilliscus	leucogaster	Gerbilliscus leucogaster	0.1576	35.08
Rodentia	Muridae	Pseudomys	hermannsburgensis	Pseudomys hermannsburgensis	0.0122	37.75
Rodentia	Muridae	Apodemus	witherbyi	Apodemus witherbyi	0.0205	37
Rodentia	Muridae	Apodemus	sylvaticus	Apodemus sylvaticus	0.0239	36.7
Rodentia	Muridae	Notomys	alexis	Notomys alexis	0.0323	38
Rodentia	Muridae	Notomys	cervinus	Notomys cervinus	0.0342	38.45
Rodentia	Muridae	Rhabdomys	pumilio	Rhabdomys pumilio	0.0396	37.6
Rodentia	Muridae	Apodemus	mystacinus	Apodemus mystacinus	0.0404	35.5
Rodentia	Muridae	Mastomys	natalensis	Mastomys natalensis	0.0415	37.7
Rodentia	Muridae	Lemniscomys	griselda	Lemniscomys griselda	0.0475	36.88
Rodentia	Muridae	Micaelamys	namaquensis	Micaelamys namaquensis	0.0663	35.8
Rodentia	Muridae	Rattus	fuscipes	Rattus fuscipes	0.076	37.45
Rodentia	Muridae	Pseudomys	gracilicaudatus	Pseudomys gracilicaudatus	0.0798	37.4
Rodentia	Muridae	Rattus	lutreolus	Rattus lutreolus	0.109	36.7
Rodentia	Muridae	Otomys	irroratus	Otomys irroratus/ Myotomys irroratus	0.1116	37.6
Rodentia	Muridae	Myotomys	sloggetti	Myotomys sloggetti	0.1133	37.46
Rodentia	Muridae	Thallomys	paedulcus	Thallomys paedulcus	0.1247	36.12
Rodentia	Muridae	Rattus	rattus	Rattus rattus	0.132	38
Rodentia	Muridae	Rattus	colletti	Rattus colletti	0.1657	36.2
Rodentia	Muridae	Rattus	sordidus	Rattus sordidus/ Rattus sordidus???	0.187	35.9
Rodentia	Muridae	Conilurus	penicillatus	Conilurus penicillatus	0.2123	35.9
Rodentia	Muridae	Rattus	villosissimus	Rattus villosissimus	0.2478	36
Rodentia	Muridae	Hydromys	chrysogaster	Hydromys chrysogaster	0.75	36.6
Rodentia	Muridae	Uromys	caudimaculatus	Uromys caudimaculatus	0.819	34.6
Rodentia	Muridae	Parotomys	brantsii	Parotomys brantsii	0.0865	35.1
Rodentia	Muridae	Myotomys	unisulcatus	Myotomys unisulcatus	0.096	34.8
Rodentia	Pedetidae	Pedetes	capensis	Pedetes capensis	2.3	35.9
Rodentia	Bathyergidae	Cryptomys	darlingi	Cryptomys darlingi	0.06	33.3
Rodentia	Bathyergidae	Heliophobius	argenteocinereus	Heliophobius argenteocinereus	0.088	35.1
Rodentia	Bathyergidae	Cryptomys	bocagei	Cryptomys bocagei	0.094	33.7
Rodentia	Bathyergidae	Cryptomys	hottentotus	Cryptomys hottentotus	0.102	35.8
Rodentia	Bathyergidae	Cryptomys	damarensis	Cryptomys damarensis	0.125	35.2
Rodentia	Bathyergidae	Georychus	capensis	Georychus capensis	0.191	36.4
Rodentia	Bathyergidae	Cryptomys	mechowi	Cryptomys mechowi	0.272	34
Rodentia	Bathyergidae	Bathyergus	janetta	Bathyergus janetta	0.406	34.7
Rodentia	Bathyergidae	Bathyergus	suillus	Bathyergus suillus	0.712	35.3
Rodentia	Bathyergidae	Heterocephalus	glaber	Heterocephalus glaber	0.039	32.1
Rodentia	Hystricidae	Hystrix	africaeaustralis	Hystrix africaeaustralis	10.7	38.5
Rodentia	Erethizontidae	Coendou	prehensilis	Coendou prehensilis	3.28	36.7
Rodentia	Chinchillidae	Chinchilla	lanigera	Chinchilla lanigera	0.426	35.7
Rodentia	Caviidae	Galea	musteloides	Galea musteloides	0.322	37.6
Rodentia	Caviidae	Cavia	porcellus	Cavia porcellus	0.629	39
Rodentia	Caviidae	Dolichotis	salinicola	Dolichotis salinicola	1.613	38.4
Rodentia	Caviidae	Kerodon	rupestris	Kerodon rupestris	0.801	38.2
Rodentia	Caviidae	Hydrochoeris	hydrochaeris	Hydrochoeris hydrochaeris	26.385	37.1
Rodentia	Dasyproctidae	Myoprocta	acouchy	Myoprocta acouchy	0.914	35.4
Rodentia	Dasyproctidae	Dasyprocta	leporina	Dasyprocta leporina	2.687	38.3
Rodentia	Dasyproctidae	Dasyprocta	azarae	Dasyprocta azarae	3.849	37.5
Rodentia	Cuniculidae	Cuniculus	paca	Cuniculus paca	9.156	37.2
Rodentia	Ctenomyidae	Ctenomys	talarum	Ctenomys talarum	0.116	35.9
Rodentia	Ctenomyidae	Ctenomys	opimus	Ctenomys opimus	0.214	36
Rodentia	Ctenomyidae	Ctenomys	maulinus	Ctenomys maulinus	0.215	36.2
Rodentia	Ctenomyidae	Ctenomys	fulvus	Ctenomys fulvus	0.3	36.6
Rodentia	Ctenomyidae	Ctenomys	australis	Ctenomys australis	0.34	37.2
Rodentia	Ctenomyidae	Ctenomys	peruanus	Ctenomys peruanus	0.49	35.2
Rodentia	Octodontidae	Aconaemys	fuscus	Aconaemys fuscus	0.112	37.3
Rodentia	Octodontidae	Spalacopus	cyanus	Spalacopus cyanus	0.136	36.4
Rodentia	Octodontidae	Octodontomys	gliroides	Octodontomys gliroides	0.152	37.2
Rodentia	Octodontidae	Octodon	degus	Octodon degus	0.206	37.6
Rodentia	Echimyidae	Thrichomys	apereoides	Thrichomys apereoides	0.323	37.6
Rodentia	Echimyidae	Proechimys	semispinosus	Proechimys semispinosus	0.498	37.9
Rodentia	Myocastoridae	Myocastor	coypus	Myocastor coypus	4.325	34.6
Rodentia	Capromyidae	Capromys	pilorides	Capromys pilorides	2.63	35.7
Lagomorpha	Ochotonidae	Ochotona	princeps	Ochotona princeps	0.109	40.1
Lagomorpha	Leporidae	Sylvilagus	audubonii	Sylvilagus audubonii	0.6724	38.25
Lagomorpha	Leporidae	Lepus	americanus	Lepus americanus	1.577	39.8
Lagomorpha	Leporidae	Lepus	californicus	Lepus californicus	1.989	38.75
Lagomorpha	Leporidae	Lepus	townsendii	Lepus townsendii	2.43	38.2
Lagomorpha	Leporidae	Lepus	arcticus	Lepus arcticus	3.004	38.9
Lagomorpha	Leporidae	Lepus	timidus	Lepus timidus	3.15	39.7
Lagomorpha	Leporidae	Lepus	alleni	Lepus alleni	3.362	38.1
Erinaceomorpha	Erinaceidae	Hemiechinus	auritus	Hemiechinus auritus	0.397	33.75
Erinaceomorpha	Erinaceidae	Paraechinus	aethiopicus	Paraechinus aethiopicus	0.453	34.19
Erinaceomorpha	Erinaceidae	Atelerix	albiventris	Atelerix albiventris	0.45	35.2
Erinaceomorpha	Erinaceidae	Erinaceus	europaeus	Erinaceus europaeus	0.749	34
Erinaceomorpha	Erinaceidae	Erinaceus	concolor	Erinaceus concolor	0.8227	35.2
Erinaceomorpha	Erinaceidae	Hylomys	suillus	Hylomys suillus	0.0773	37.3
Erinaceomorpha	Erinaceidae	Echinosorex	gymnura	Echinosorex gymnura	0.7212	36.3
Soricomorpha	Soricidae	Crocidura	suaveolens	Crocidura suaveolens	0.0065	35.1
Soricomorpha	Soricidae	Crocidura	hildegardeae	Crocidura hildegardeae	0.01	35.7
Soricomorpha	Soricidae	Crocidura	jouvenetae	Crocidura jouvenetae/ Crocidura ebriensis	0.0102	34.3
Soricomorpha	Soricidae	Crocidura	russula	Crocidura russula	0.0104	34.7
Soricomorpha	Soricidae	Crocidura	luna	Crocidura luna	0.0118	34.8
Soricomorpha	Soricidae	Crocidura	viaria	Crocidura viaria	0.0147	34.5
Soricomorpha	Soricidae	Crocidura	poensis	Crocidura poensis	0.0173	35.5
Soricomorpha	Soricidae	Crocidura	olivieri	Crocidura olivieri	0.0389	35.3
Soricomorpha	Soricidae	Myosorex	varius	Myosorex varius	0.0123	35.6
Soricomorpha	Soricidae	Sorex	minutus	Sorex minutus	0.0033	38.5
Soricomorpha	Soricidae	Notiosorex	crawfordi	Notiosorex crawfordi	0.004	37.6
Soricomorpha	Soricidae	Sorex	alpinus	Sorex alpinus	0.0079	38.6
Soricomorpha	Soricidae	Sorex	coronatus	Sorex coronatus	0.0091	37.6
Soricomorpha	Soricidae	Neomys	fodiens	Neomys fodiens	0.0135	37.9
Soricomorpha	Soricidae	Sorex	palustris	Sorex palustris	0.0144	38.6
Soricomorpha	Soricidae	Blarina	brevicauda	Blarina brevicauda	0.021	38.5
Soricomorpha	Talpidae	Scalopus	aquaticus	Scalopus aquaticus	0.048	36
Soricomorpha	Talpidae	Condylura	cristata	Condylura cristata	0.049	37.7
Soricomorpha	Talpidae	Neurotrichus	gibbsii	Neurotrichus gibbsii	0.0118	38.4
Chiroptera	Pteropodidae	Macroglossus	minimus	Macroglossus minimus	0.0164	37.1
Chiroptera	Pteropodidae	Syconycteris	australis	Syconycteris australis	0.0165	36.5
Chiroptera	Pteropodidae	Eonycteris	spelaea	Eonycteris spelaea	0.0516	34
Chiroptera	Pteropodidae	Melonycteris	melanops	Melonycteris melanops	0.0533	34.9
Chiroptera	Pteropodidae	Paranyctimene	raptor	Paranyctimene raptor	0.0236	33.8
Chiroptera	Pteropodidae	Nyctimene	albiventer	Nyctimene albiventer	0.0309	35.9
Chiroptera	Pteropodidae	Nyctimene	cyclotis	Nyctimene cyclotis	0.0404	36
Chiroptera	Pteropodidae	Cynopterus	brachyotis	Cynopterus brachyotis	0.0374	36.5
Chiroptera	Pteropodidae	Dobsonia	minor	Dobsonia minor	0.0737	36.5
Chiroptera	Pteropodidae	Rousettus	amplexicaudatus	Rousettus amplexicaudatus	0.0915	36.5
Chiroptera	Pteropodidae	Rousettus	aegyptiacus	Rousettus aegyptiacus	0.146	34.8
Chiroptera	Pteropodidae	Dobsonia	praedatrix	Dobsonia praedatrix	0.1795	37.1
Chiroptera	Pteropodidae	Pteropus	pumilus	Pteropus pumilus	0.1942	36.1
Chiroptera	Pteropodidae	Dobsonia	anderseni	Dobsonia anderseni	0.2414	36.4
Chiroptera	Pteropodidae	Pteropus	rodricensis	Pteropus rodricensis	0.2545	36.5
Chiroptera	Pteropodidae	Pteropus	scapulatus	Pteropus scapulatus	0.362	37
Chiroptera	Pteropodidae	Dobsonia	moluccensis	Dobsonia moluccensis	0.4043	36.8
Chiroptera	Pteropodidae	Pteropus	hypomelanus	Pteropus hypomelanus	0.5208	35.7
Chiroptera	Pteropodidae	Pteropus	giganteus	Pteropus giganteus	0.5622	36.7
Chiroptera	Pteropodidae	Pteropus	poliocephalus	Pteropus poliocephalus	0.598	36.5
Chiroptera	Pteropodidae	Pteropus	vampyrus	Pteropus vampyrus	1.0243	36.9
Chiroptera	Hipposideridae	Aselliscus	tricuspidatus	Aselliscus tricuspidatus	0.0042	36.2
Chiroptera	Hipposideridae	Rhinonicteris	aurantia	Rhinonicteris aurantia	0.0083	36.1
Chiroptera	Hipposideridae	Hipposideros	cervinus	Hipposideros cervinus	0.0083	36.6
Chiroptera	Hipposideridae	Hipposideros	galeritus	Hipposideros galeritus	0.0085	33.3
Chiroptera	Hipposideridae	Hipposideros	maggietaylorae	Hipposideros maggietaylorae	0.0182	36.6
Chiroptera	Hipposideridae	Hipposideros	diadema	Hipposideros diadema	0.0372	36.9
Chiroptera	Megadermatidae	Macroderma	gigas	Macroderma gigas	0.1072	35.6
Chiroptera	Emballonuridae	Peropteryx	macrotis	Peropteryx macrotis	0.0051	35
Chiroptera	Emballonuridae	Saccopteryx	bilineata	Saccopteryx bilineata	0.0078	35.5
Chiroptera	Phyllostomidae	Diphylla	ecaudata	Diphylla ecaudata	0.0278	32.4
Chiroptera	Phyllostomidae	Desmodus	rotundus	Desmodus rotundus	0.0294	35
Chiroptera	Phyllostomidae	Diaemus	youngi	Diaemus youngi	0.0366	31.3
Chiroptera	Phyllostomidae	Glossophaga	soricina	Glossophaga soricina	0.0096	35.5
Chiroptera	Phyllostomidae	Choeroniscus	godmani	Choeroniscus godmani	0.0101	36.6
Chiroptera	Phyllostomidae	Glossophaga	longirostris	Glossophaga longirostris	0.0135	37.4
Chiroptera	Phyllostomidae	Leptonycteris	curasoae	Leptonycteris curasoae	0.024	35.3
Chiroptera	Phyllostomidae	Tonatia	bidens	Tonatia bidens	0.0274	37
Chiroptera	Phyllostomidae	Phyllostomus	discolor	Phyllostomus discolor	0.0335	34.6
Chiroptera	Phyllostomidae	Phyllostomus	elongatus	Phyllostomus elongatus	0.0356	35.7
Chiroptera	Phyllostomidae	Phyllostomus	hastatus	Phyllostomus hastatus	0.0842	34.7
Chiroptera	Phyllostomidae	Chrotopterus	auritus	Chrotopterus auritus	0.0961	37.2
Chiroptera	Phyllostomidae	Rhinophylla	fischerae	Rhinophylla fischerae	0.0095	34.7
Chiroptera	Phyllostomidae	Carollia	perspicillata	Carollia perspicillata	0.0149	36.4
Chiroptera	Phyllostomidae	Uroderma	bilobatum	Uroderma bilobatum	0.0162	35.1
Chiroptera	Phyllostomidae	Artibeus	concolor	Artibeus concolor	0.0197	35.3
Chiroptera	Phyllostomidae	Platyrrhinus	lineatus	Platyrrhinus lineatus	0.0219	36.4
Chiroptera	Phyllostomidae	Sturnira	lilium	Sturnira lilium	0.0219	36.4
Chiroptera	Phyllostomidae	Artibeus	jamaicensis	Artibeus jamaicensis	0.0452	36.4
Chiroptera	Phyllostomidae	Artibeus	lituratus	Artibeus lituratus	0.0697	37.3
Chiroptera	Mormoopidae	Pteronotus	quadridens	Pteronotus quadridens	0.0049	31.191
Chiroptera	Mormoopidae	Pteronotus	davyi	Pteronotus davyi	0.0094	38.8
Chiroptera	Mormoopidae	Pteronotus	personatus	Pteronotus personatus	0.014	37.5
Chiroptera	Mormoopidae	Mormoops	megalophylla	Mormoops megalophylla	0.0165	36.9
Chiroptera	Mormoopidae	Pteronotus	parnellii	Pteronotus parnellii/ Personatus parnellii	0.0192	36.4
Chiroptera	Noctilionidae	Noctilio	albiventris	Noctilio albiventris	0.027	32
Chiroptera	Noctilionidae	Noctilio	leporinus	Noctilio leporinus	0.061	33.8
Chiroptera	Natalidae	Natalus	tumidirostris	Natalus tumidirostris	0.0054	32.2
Chiroptera	Molossidae	Molossus	molossus	Molossus molossus	0.0156	31.4
Chiroptera	Molossidae	Eumops	perotis	Eumops perotis	0.056	33.4
Chiroptera	Vespertilionidae	Nyctophilus	geoffroyi	Nyctophilus geoffroyi	0.008	31.6
Chiroptera	Vespertilionidae	Nycticeius	humeralis	Nycticeius humeralis	0.009	34
Chiroptera	Vespertilionidae	Lasiurus	seminolus	Lasiurus seminolus	0.0098	35.1
Chiroptera	Vespertilionidae	Histiotus	velatus	Histiotus velatus	0.0112	30.5
Chiroptera	Vespertilionidae	Lasiurus	borealis	Lasiurus borealis	0.0122	35.7
Chiroptera	Vespertilionidae	Nyctophilus	timoriensis	Nyctophilus timoriensis/ Nyctophilus major	0.0136	33
Chiroptera	Vespertilionidae	Chalinolobus	gouldii	Chalinolobus gouldii	0.0175	36
Chiroptera	Vespertilionidae	Lasiurus	cinereus	Lasiurus cinereus	0.0199	34.8
Chiroptera	Vespertilionidae	Lasiurus	intermedius	Lasiurus intermedius	0.0226	35
Chiroptera	Vespertilionidae	Myotis	vivesi	Myotis vivesi	0.025	36
Chiroptera	Vespertilionidae	Miniopterus	schreibersii	Miniopterus schreibersii	0.0109	37.7
Pholidota	Manidae	Manis	pentadactyla	Manis pentadactyla	3.6375	33.41
Pholidota	Manidae	Manis	javanica	Manis javanica	4.22	32.3
Pholidota	Manidae	Manis	crassicaudata	Manis crassicaudata	15.91	33.4
Carnivora	Felidae	Leopardus	wiedii	Leopardus wiedii	3.6	38
Carnivora	Felidae	Puma	yagouaroundi	Puma yagouaroundi	8.4	38.4
Carnivora	Felidae	Leptailurus	serval	Leptailurus serval	10.1	36.7
Carnivora	Felidae	Leopardus	pardalis	Leopardus pardalis	10.5	38
Carnivora	Felidae	Puma	concolor	Puma concolor	37.2	37.6
Carnivora	Felidae	Panthera	leo	Panthera leo	98	37.9
Carnivora	Felidae	Panthera	tigris	Panthera tigris	137.9	37
Carnivora	Viverridae	Arctogalidia	trivirgata	Arctogalidia trivirgata	2.01	36.2
Carnivora	Viverridae	Paradoxurus	hermaphroditus	Paradoxurus hermaphroditus	3.16	36.45
Carnivora	Viverridae	Arctictis	binturong	Arctictis binturong	14.28	36.7
Carnivora	Viverridae	Genetta	tigrina	Genetta tigrina	1.732	38.5
Carnivora	Eupleridae	Fossa	fossana	Fossa fossana	2.26	37.9
Carnivora	Nandiniidae	Nandinia	binotata	Nandinia binotata	4.27	37.4
Carnivora	Herpestidae	Galerella	sanguinea	Galerella sanguinea/ Herpestes sanguineus	0.5	38.7
Carnivora	Herpestidae	Herpestes	javanicus	Herpestes javanicus/ Herpestes auropunctatus	0.611	39.76
Carnivora	Herpestidae	Suricata	suricatta	Suricata suricatta	0.85	36
Carnivora	Hyaenidae	Proteles	cristata	Proteles cristata	8.1	36.4
Carnivora	Canidae	Vulpes	zerda	Vulpes zerda	1.106	37.5
Carnivora	Canidae	Vulpes	cana	Vulpes cana	1.285	38.5
Carnivora	Canidae	Vulpes	macrotis	Vulpes macrotis	1.868	38
Carnivora	Canidae	Vulpes	vulpes	Vulpes vulpes	3.06	38.9
Carnivora	Canidae	Cerdocyon	thous	Cerdocyon thous	5.444	38.2
Carnivora	Canidae	Canis	mesomelas	Canis mesomelas	7.72	37.3
Carnivora	Phocidae	Phoca	vitulina	Phoca vitulina	85.467	36.7
Carnivora	Phocidae	Pagophilus	groenlandicus	Pagophilus groenlandicus	145.657	36.3
Carnivora	Mustelidae	Enhydra	lutris	Enhydra lutris	18	38.1
Carnivora	Mustelidae	Mustela	frenata	Mustela frenata	0.297	39
Carnivora	Mustelidae	Eira	barbara	Eira barbara	2.95	38.4
Carnivora	Mustelidae	Taxidea	taxus	Taxidea taxus	9	38
Carnivora	Mephitidae	Spilogale	putorius	Spilogale putorius	0.624	36.5
Carnivora	Mephitidae	Mephitis	mephitis	Mephitis mephitis	5.667	36.4
Carnivora	Procyonidae	Bassariscus	sumichrasti	Bassariscus sumichrasti	1.282	38.8
Carnivora	Procyonidae	Potos	flavus	Potos flavus	2.4	35.8
Carnivora	Procyonidae	Nasua	narica	Nasua narica	3.67	38.6
Carnivora	Ailuridae	Ailurus	fulgens	Ailurus fulgens	5.74	37.6
Artiodactyla	Tayassuidae	Pecari	tajacu	Pecari tajacu	20.2	38
Artiodactyla	Camelidae	Camelus	dromedarius	Camelus dromedarius	407	38.13
Artiodactyla	Tragulidae	Tragulus	javanicus	Tragulus javanicus	1.625	38.4
Artiodactyla	Cervidae	Alces	americanus	Alces americanus	350	38.6
Artiodactyla	Bovidae	Oryx	leucoryx	Oryx leucoryx	84.1	38.6
Artiodactyla	Bovidae	Madoqua	kirkii	Madoqua kirkii	4.6	37.9
Artiodactyla	Bovidae	Raphicerus	campestris	Raphicerus campestris	8.5	39.4
Artiodactyla	Bovidae	Taurotragus	oryx	Taurotragus oryx	150	36.5
Artiodactyla	Bovidae	Philantomba	monticola	Philantomba monticola	4.4	39.1
Artiodactyla	Bovidae	Kobus	ellipsiprymnus	Kobus ellipsiprymnus	100	38.7
